# Supplementary material for: Phylogenomic Analysis Reconstructed the Order Matoniales from Paleopolyploidy Veil
Source: Plants (Basel). 2022 Jun 7;11(12):1529. doi: 10.3390/plants11121529 (PMC9228301; doi:10.3390/plants11121529)
Supplement: Supplementary file 1 [file plants-11-01529-s001.zip]

Archive with 3 entries (3 files):
- plants-1724612-supplementary-figures.pdf
- Table S1.pdf
- Table S2.pdf
